# Supplementary material for: Electro-Optical Sampling of Single-Cycle THz Fields with Single-Photon Detectors
Source: Sensors (Basel). 2022 Dec 2;22(23):9432. doi: 10.3390/s22239432 (PMC9739430; doi:10.3390/s22239432)
Supplement: Supplementary file 1 [file sensors-22-09432-s001.zip]

Archive with 1 entries (1 files):
- sensors-1984595-supplementary.pdf
